# Supplementary material for: Comparative Analysis of Clinical Trials of Biologic Drugs for Patients with Primary Sjögren’s Syndrome
Source: J Clin Med. 2026 Jan 24;15(3):950. doi: 10.3390/jcm15030950 (PMC12898365; doi:10.3390/jcm15030950)
Supplement: Supplementary file 1 [file jcm-15-00950-s001.zip]

Archive with 3 entries (3 files):
- jcm-4015293-supplementary-S1.pdf
- jcm-4015293-supplementary-S2.pdf
- jcm-4015293-supplementary.pdf
